# Supplementary material for: Morphological changes in the human mandible associated with the presence of exostoses: A cross-sectional study in two archaeological populations from southern France
Source: PLoS One. 2025 Feb 12;20(2):e0306501. doi: 10.1371/journal.pone.0306501 (PMC11819550; doi:10.1371/journal.pone.0306501)
Supplement: S1 Table — (CSV) [file pone.0306501.s003.csv]

#ID	HautMenton	HautCorpus	LargCorpus	LargAnglesGon	LargBiCondyles	LargRamus	HautRamus	LongCorpus	AngleMand	LargCondyleD	LongCondyleD	osteophyteD	LargCondyleG	LongCondyleG	osteophyteG	NbExostoseD	NbExostoseG	HD	HG
10	27.52	27.33	10.57	93.89	116.86	24.02	54	62	136	7.34	20.58	1	7.48	17.45	1	0	0	18.03	18.13
12	32.39	32.22	9.73	98.1	111.5	33.77	64	72	123	7.95		0	7.28	17.8	0	3		17.64	17.42
17	33.2	34.5	9.64		123.25	29.93	71	71	130	7.81	21.04	0	8.01	17.6	0		0		15.97
23	20.58	15.94	9.76	102.25	118.57	25.04	60	74	126				7.8	22	0	1	1	14.15	17.49
26	26.51	23.16	7.38			30.64	66	77	117				6.81	23.18	0		0
27	34.03	31.98	13.5			35.55	62	72	121				7.7	16.67	0		0		16.1
28	30.96	25.4	11.45	90.28	127.6	32.01	65	72	121	9.51	23.37	0	8.26	22.04	0	1	1	19.96	15.86
35	37.56	38.87	11.7	101.1		34.37	64	76	127	8.91		0	9.44	22.97	1	2	2	20.41	13.92
46	29	31.56	11.3	112.45	113.27	33.59	66	78	127	12.72	20.47	0	11.8	20.41	1	1	2		16.51
48	26.44	27.34	9.93			29.43	55	63	117	8.1	23.51	0				0		18.12
50	30.6	25.2	9.6	104.2		29.4	69	77	127				7.6	16.6	0	3	2	26.3	23.7
51	27	28.15	8.44	107.91	118.15	26.88	58	67	142	7.2	19.57	0	6.6	20.39	0	2	1		19.64
54	27.85	28.6	8.31	95.02	111.3	31.76	53	69	127	8.05	18.99	0	8.2	19.19	1	0	0	14.65	11.86
66	31.45	28.64	11.2	107.85		27	61	71	137				8.7	20.75	1	4	2	16.15	15.69
70	33.86	29.69	12.53	110.1		34.76	61	77	115	8.61	20.74	0	7.5	20.1	0	4	4	26.66	26.46
78	35.95	29.1	10.42	94.71	121	30.13	52	72	149	7.7	20.15	1	7.2	19.73	0	0	3	23.54	25.82
90	16.7	13.82	8.58	96.04	119.45	28.31	60	67	122	10.43	20.5	0	6.42	20.9	0	0	0	15.92	14.91
109	26.69	29.5	8.7	93.74		26.13	53	71	125				8.47	17.06	0	0	0		18.1
112	26.07	28.25	9.7	99.75	123.02	29.23	66	66	121	8	22.4	0	7.99	20.87	0	3		17.98	15.01
127	32.64	23.95	9.85	101.82	116.6	32.16	66	75	121	8.45	19	1	8.79	19.21	1	2	3	18.18	15.94
130	29.86	30.5	13.22			37.09	63	80	115				10.54	20.98	0		1		18.4
168	26.2	27.5	11.56	98		32.33	63	78	126	9.49	19.31	0				0	2	16.26	16.25
182.1	29.6	27.65	10.95	94.94		31.22	65	80	106	8.3		0				0	1	14.49	10.46
182.2	28.49	30.37	10.62	104.5		33.19	66	76	114	9.3	21.3	0				1	0		18.61
208	33.75	33.09	12.64	106.43	128	32.82	65	76	129	8.49	24.3	1	9.45	23.76	1	3	3	16.02
214		27.98	11.7			28.95	67	75	114	10.2	24.2	1				4		15.77
220	34.59	34.13	10.84		126.5	33.29	62	78	130	6.47	22.57	0	7	21.3	0		1	23.39	22.18
265	27.66	26.66	11.84	99.36	127.7	35.18	60	73	128	9.18	19.48	0	9.05	21.62	0	0	0	12.9	10.79
286	26.26	21.84	10.51	103.86	128.73	27.98	62	71	138	7.99	18.38	0	9.12	19.57	0	2	1	22.23	22.2
294	29.05	22.22	13.2	107.88		33.75	60	71	125	8.58	20.16	0	9.31		0	3	4	15.39	14.3
306	25	26.2	10.73	107.57	125.37	36.75	56	75	125	8.91	22.61	1	8.2	22.57	0	3	1	18.96	19.59
307	30.2	29.67	13.52			32.65	60	70	126	7.01	20.91	0				0		22.18
321	29.34	28.59	9.62	99.86		24.28		70	130							3	1	17.08	14.77
351	25.98	24.52	10.73	89.33	113.97	29.72	53	76	129	8.65	17.3	0	7.84	17.67	0	1	0	10.3	12.24
353	27.8	30.92	14.78			32.47	67	72	125				10.78	21.8	0		2		19.04
357	22.86	24.37	9.04	98	114.43	27.21	60	75	124	6.4	16.82	0	7.78	19.69	0	2	2	15.12	19.06
377	25.89	26.85	12.64	98.73	115.76	37.4	67	80	114	8.7	20.76	0	9.8	21.59	0	1	0	21.48	18.04
391	31.61	31.6	12.73	121.31	131.05	35.22	62	78	126	8.35	19.45	0	9.77	21.59	1	3	2		16.41
397	29.97	31.51	11.87	89.09		31.38	65	72	115				11.03	19.83	1	0	0	19.8	19.6
422	27.12	31.24	12.46	109	109.32	30.56	65	70	128	8.28	15.25	0	8.71	19.06	0		2	18.27	17.8
449	35.12	33.7	11.17	108.14		32.43	67	78	135				7.66	21.45	0	1	1
473	36.13	31.27	12.2	113.1		27.51	60	76	144	8.3	17.64	0	8.44	18.22	0	0	0	13.5	16
481	24.72	27.84	11.65	83.17	106.4	31.49	55	64	125	5.17	16.39	0	5.8	17.15	0	0	0	13.03	13.3
493	32.39	35.76	11.88	111.86		41.94	72	82	122	12.77	23.73	1				0	1	12.38
533	35.52	34.22	15.6	99.49		41.42	75	85	112	10.2		0					1	19.05	15
545	38.64	37.6	14.9	109.61	120.65	33.95	67	84	128	9.92	23.32	0	7.8	22.6	0	2	2
552	36.73	32.5	12.61	106.9	115.13	35.08	65	76	118	8.51	22.89	0	7.3	23	0	3	4	21.59	19.28
573	24.73	22.09	9.87	87.69	121.13	28.25	51	71	130	8.36	19.77	0	8.4	18.96	0	0	0	14.75	17.24
594	24.35	23.79	11.2	89.13	109.01	25.32	50	64	130	7.23	16.25	0	7.28	17.24	0	0	0	13.71	17.1
600	23.37	20.53	9.99	93.86	112.74	30.74	70	80	115	9.4	22.77	0	9.2	22.1	0	0	1	19.87	16.56
387	30.9	21.65	11.14	99.67	128.95	31.18	62	73	122	10.11	19.83	1	8.56	19.93	1	2	2	18.1
460	23.19	25.54	12.26	97.01	119.81	32.85	60	80	119	8.66	20.63	0	8.33	20.8	1	0	0	18.53	15.03
607	28.49	34.28	11.84	98.45	119.29	30.7	65	70	125	6.9	18.29	0	7.37	20.21	0	0	0	14.32	17.5
634	31.04	30.65	11.86	89.16	118.82	30.73	58	73	124	7.23	21.23	0	9.07	21.25	1	0	0	15.05	16.38
635	27.39	28.95	10.66	98.28		32.51	60	72	114	8.18	22.17	1				0	0
645	30.58	28.83	9.67	88.53	120.72	27.53	53	61	124	7.85	19.95	0	10.1	20.8	1	0	0	16.52	13.7
679	22.87	22.18	12.73	92.78	118.91	33.3	60	72	120	10	19.99	1	10.67	20	0	0	0	15.65	17.1
693	29.68	29.5	11.56			32.54	64	74	118	8.13	19.6	0	9.04	18.78	0	0	1	22.59	19.81
698	28.97	28.61	10.28	86.29	102.64	32.55	70	70	118	9.26	18.68	0	9.28	17.2	0	0	0	18.42
701	34.84	33.82	9.47	101.82	122.1	31.83	64	75	118	6.64	21.78	0	8.36	20.94	0	2	2	22.23
717	26.46	28.41	10.21	102.21	116.44	26.29	60	73	128	6.49	20.61	0	6.39	21.2	0	0	1
746	29.24	29.33	11.03	99.49	117.88	32.87	63	76	113	7.67	22.1	0	11.4	21.53	1	3	3	18.09	12.03
895	33	32.58	15.84			37.88	67	80	124	9.74	23.07	0	10.14	22.14	1	0	1		18.65
899	30.12	29.83	13.28	93.86	112.73	32.8	61	72	127	9.38	19.11	0	8.79	19.23	0	0	0	10.97	8.9
900	27.16	30.31	11.07	90.7	118.24	33.56	65	70	123	7.98	19.37	0	7.29	19.51	0	0	0	19.92	16.62
939	19.66	19.65	10.43	93.9	119.12	29.41	60	65	123	8.47	20.37	1	8.13	20.56	0	0	0	9.3	10
941	28.98	29.95	7.82	91.76		26.55	56	71	130	8.84		0	7.8		0	0	0	14.45	12.17
960	29.1	27.8	13.16	106.59	118.67	32.46	62	71	121	8.43	20.8	1	8.96	19.82	2	2	2	16.63	14.04
980	26.58	26.92	11.48	80		32.32	61	73	121							0	0	16.11	11.76
987	22.56	28.7	13.67	98.32	122.95	35.4	57	74	126	10.27	20.68	2	9	21.1	1	4	2	17.32	13.04
1133	30.46	32.07	11.4	100.93		33.08	72	75	116							3	3		20.39
1140	26.7	31.08	13.38	95.93	121.14	40.16	66	80	110	9.45	22.61	1	9.29	21.82	0	2	2		13.49
1146	27.27	29.09	12.34	100.19	113.89	30.21	54	64	130	6.9	18.66	0	6.47	18.39	0	0	0	13.36	12.71
1154	23.64	23.5	11.63	95.9	119.71	24.75	55	72	131	8.37	15.44	0			0	1	1	15.33	13.08
1157	32.08	33.58	13	93.77	121.75	32.86	65	67	127	8.18	22.42	1	8.73	22.61	1	1	1	21.8	16.79
1185	25.92	25.18	10.56	99.12	125.39	30.74	64	67	117	7.6	20.28	0	8.02	22.52	0	3	3	18.4	20.23
1189	32.17	32.64	12.24	114.25	121.38	35.18	75	80	117	10.12	21.04	1	10.03	20.85	0	2	1	22.11
1202	27.98	27.36	10.7	95.16		31.87	63	72	124				8.12	19.6	0	0	0		13.34
1232	23.06	26.1	11.94	86.13	110.25	28.21	66	68	122	6.5	18.91	0	8.39	20.12	0	0	1	14.05	13.53
1268	33.97	34.77	12.46	102.42		39.84	65	77	118							0	0	19.31	16.11
