# Supplementary material for: Morphological changes in the human mandible associated with the presence of exostoses: A cross-sectional study in two archaeological populations from southern France
Source: PLoS One. 2025 Feb 12;20(2):e0306501. doi: 10.1371/journal.pone.0306501 (PMC11819550; doi:10.1371/journal.pone.0306501)
Supplement: S2 Table — (CSV) [file pone.0306501.s004.csv]

#ID	HautMenton	HautCorpus	LargCorpus	LargAnglesGon	LargBiCondyles	LargRamus	HautRamus	LongCorpus	AngleMand	LargCondyleD	LongCondyleD	osteophyteD	LargCondyleG	LongCondyleG	osteophyteG	NbExostoseD	NbExostoseG	HD	HG
10	27.7	27.4	10.7	95	117	23.4	53	65	133	8.2	20.7	1	8.5	17.6	1	0	0	18.7	18.1
12	32.5	31.9	9.5	98.1	111.6	33.7	63	72	126	7.8		0	8	17.8	0	2		17.9	16.6
17	33.73	34.14	9.6		123.34	24.55	73	76	130	7.75	20.98	0	7.98	17.63	0		0		18.52
23	20.87	16.96	8.58	102.97	118.57	25.18	58	77	122				7.88	22.2	0	1	1	16.08	18.22
26	26.8	22.7	8.2			32	66	76	115				10.7	23	0		2
27	33.9	32.2	12.5			35.4	61	78	119				9.4	19.7	0		0		17.5
28	31.78	26.86	10.35	92.97	127.83	32.14	63	70	121	9.5	23	0	8.2	22	0	1	1	19.6	15.7
35	37.5	37.1	11.6	101.8		34.6	62	78	125	8.3		0	11.2	23.1	0	2	2	19.7	15.1
46	29.2	31.6	11.4	113.4	113.9	34	65	79	124	12.9	21	0	12.3	20.7	1	1	2		21
48	26.8	27.2	9.6			29.4	56	68	112	10.2	24.3	0				0		19.3
50	30.5	24.9	9.5	104.4		30.3	69	78	126				7.6	16.6	0	3	2	23.9	23.8
51	28.5	27.8	8.5	107.5	118.4	26.3	56	68	141	7.4	19.4	0	7.8	20.5	0	2	1		21
54	27.9	28.9	8.3	95.8	111.8	32	53	74	127	8.5	18.9	0	9.4	19.2	1	0	0	16.5	15.6
66	32.5	29.6	11.7	108.5		27.7	69	74	131				8.5	20.7	1	4	2	17.4	17.1
70	33.4	30	11.8	111		35.5	60	76	113	8.9	20.7	0	7.2	21.3	0	4	3	26.4	26.1
78	36	28	10.7	96.5	121	30	56	72	132	7.7	20	1	7	19.8	0	0	2	16.8	13.4
90	16.9	14.4	8.6	96.2	119.6	29.1	58	72	123	9.9	20.8	0	8.4	21.3	0	0	0	18.8	17.7
109	27.4	30.2	8.8	94		24.9	56	74	130				9	17.2	0	0	0		22.6
112	28.3	27.5	9.8	101.2	123.15	29.4	65	71	122	8.8	22.4	0	9.4	20.9	0	3		20.1	18.3
127	32.9	21.5	9.4	102.8	116.6	31.8	71	72	119	8.8	19.3	0	10.1	19.1	1	2	3	19.3	18.6
130	30.5	31.89	13.18			36.89	63	85	121				10.43	20.86	0		1		24.2
168	25.86	27.64	11.5	98.8		33.97	59	79	119	9.9	19.51	0				0	2	17.51	20.8
182.1	29.5	27.6	11.1	96		31.1	63	80	108	11.6	19.4	0			0	0	1	15.6	15.1
182.2	28.4	30.3	11	105.2		33.8	67	72	115	9.5	21.3	0				1	0		27.6
208	33.8	33.7	10.9	111.7	132.5	31.9	66	75	129	9	24.4	1	9.7	23.7	0	2	3	17
214		27.3	12			29	68	75	113	9.6	24	1				3		16.2
220	33.9	32.5	11		126.4	32.4	63	75	131	8.5	22.7	0	9.6	21.3	0		1	25.7	26.6
265	28	27.33	12.2	101.43	127.83	34.92	58.5	72	128	9.3	19.49	0	9.72	21.81	0	0	0	11.67	14.21
286	26.4	21.24	10.1	103.99	128.71	28.24	63	69	138	9.89	18.42	0	9.82	19.37	0	2	1	23.33	25.07
294	27.76	22.02	12.3	105.95		33.76	62	74	121	8.8	20.2	0	8.21		0	3	4	22.39	22.4
306	24.67	26.67	10.37	108.47	125.56	36.66	55.5	73.5	132	9.36	22.6	1	8.39	22.68	0	3	1	20.71	18.21
307	31.16	31.25	12.98			32.7	57	69	121	6.86	21.01	0				0		22.44
321	27.93	28.03	10.12	99.99		24.81		69	132							2	1	18.06	17.9
351	26.16	24.74	11.14	89.25	113.87	29.47	57	75	123	8.64	17.4	0	7.2	17.84	0	1	0	12.12	10.79
353	27.58	30.72	14.76			34.47	59	79	121				10.56	23.5	0		2		21.18
357	22.84	24.6	8.4	99.36	114.24	27.57	58	74	125.5	6.92	16.78	0	8.2	19.66	0	2	2	15.44	21.18
377	27.05	28.75	12.67	98.67	115.92	37.48	65	79.5	121	8.73	21.26	0	9.5	21.58	0	1	0	22.06	20.88
391	31.7	31.91	12.71	120.96	130.8	35.37	64	72	125	9.15	19.74	0	10.13	20.75	0	3	2		23.59
397	31.12	32.36	10.97	89		31.12	65	71	115				10.01	20.53	1	0	0	21.69	20.03
422	28.07	31.08	10.7	109.48	108.28	30.69	68	65	132	8.88	15.46	0	8.86	19.1	0		2	18.25	19.75
449	34.86	34.06	10.58	107.84		32.44	60.4	79.9	137				8.54	21.39	0	1	1
473	36.3	33.43	11.21	113.1		27.49	60	72	143	9.32	17.8	0	8.83	18.03	0	0	0	19.27	11.55
481	25.95	27.74	11.58	81.54	106.26	31.32	54.5	65	125	5.17	17.12	0	5.88	17.13	0	0	0	17.21	15.26
493	33.07	36.21	11.82	112.12		41.37	72	86	122	14.15	23.78	1				0	1	17.44
533	35.21	34.57	15.73	101.44		41.28	73.5	85	110	10.76		0					1	18.5	18.4
545	40.43	40.17	12.8	109.07	120.54	34	69.5	82	125.5	9.35	23.88	0	9.39	22.54	0	2	2
552	36.6	32.82	12.26	106.2	115.14	34.93	64.4	76	117	8.42	23.01	0	7.51	23.06	0	3	4	22.61	22.58
573	25.88	24.88	10.04	84.24	121.26	27.9	53	70	124	8.75	19.71	0	9.31	19.01	0	0	0	14.57	16.39
594	24.74	24.08	11.27	84.47	104.28	25.27	51.5	62	129	7.73	16.04	0	7.6	17.25	0	0	0	14.82	14.11
600	24.4	20.32	9.37	91.35	113.88	30.77	68	76	115	9	22.62	0	10.37	21.83	0	1	1	20.5	17.9
387	30.44	22.47	11.73	99.99	129.09	30.94	63	73	121	10.45	21.3	1	8.42	20.73	1	2	2	19.93
460	23.1	26.72	12.27	96.84	119.65	32.75	57	81	117	8.62	20.69	0	8.9	21	1	0	0	17.32	18.41
607	30.34	33.9	10.98	100.45	119.89	30	69	66	127	6.77	18.15	0	7.63	21.15	0	0	0	16.18	28.11
634	31.37	30.74	10.66	90.13	118.6	30.86	55	74	120	7.44	21.49	0	9.26	21.35	1	0	0	15.68	17.18
635	27.13	26.77	10.87	99.8		32.59	61	72	114	7.36	22.07	1				0	0
645	30.72	28.35	9.24	88.89	120.8	27.54	54	67	123	7.83	20.1	0	9.19	20.4	0	0	0	15.85	17.14
679	23.46	22.3	12.57	96.51	120.25	33.3	57	69	120	10.33	28.07	1	11.36	20.2	1	0	0	15.06	12.58
693	29.8	29.34	11.52			34.26	65	80	115	8.36	19.62	0	8.94	19.22	0	0	1	24.8	23.66
698	28.61	28.67	18.21	86.61	102.79	32.56	68	69	118	9	18.66	0	9.26	17.22	0	0	0	18.53
701	34.63	33.66	9.33	102.1	122.47	31.75	61	76	119	7.19	21.8	0	8.34	21.56	0	2	2	21.93
717	30.5	28.46	11.24	101.46	116.36	26.36	59	72	130	7	20.65	0	6.46	21.17	0	0	1
746	29.18	30.08	10.82	99.42	117.88	32.99	63	75	113	8.94	22.07	0	11.2	21.49	1	3	3	17.75	15.93
895	33.84	32.74	15.56			37.89	65	78	124	10.43	23.1	0	11.08	22.15	0	0	1		20.87
899	30.53	31.11	12.98	93.16	112.88	33.23	61	73	128	9.67	19.13	0	8.97	18.05	0	0	0	9.74	9.16
900	28.51	31.31	10.56	90.67	118.17	33.56	66	73	121	7.56	19.41	0	7.25	19.47	0	0	0	18.51	19.56
939	19.66	19.33	11.41	93.94	119.15	29.55	60	69	120	7.45	19.91	0	7.8	20.49	0	0	0	8.82	8.82
941	29.07	29.99	8.15	92		26.59	55	72	130	8.89		0	7.86		0	0	0	14	14.01
960	29.85	28.3	13.02	106.63	119.01	32.13	62	70	120	8.73	20.84	0	8.53	20.21	0	2	2	15.83	16.89
980	26.67	27.67	11.57	82.75		32.14	59	72	124							0	0	11.96	10.91
987	21.58	28.85	13.89	97.12	123.1	30.29	59	68	127	10.42	20.9	2	10.33	21.15	1	3	2	14.41	13.7
1133	30.36	29.56	11.36	101.98		32.92	73	78	119.5							3	3		23.38
1140	28.28	31.01	13.5	95.98	121.44	40.1	67	80	110	9.55	22.73	0	9.77	21.78	0	2	2		17.95
1146	26.77	28.77	11.82	100.17	114.05	30.63	53	64	134	8.86	18.61	0	6.6	18.31	0	0	0	11.16	12.99
1154	23.46	22.36	12.04	94.77	119.42	28.52	56	70	134	8.4	19.58	0			0	1	1	15.6	15.57
1157	30.36	32.97	13.13	94.3	121.85	33.25	66	67	124	8.82	22.39	0	7.62	22.49	0	1	1	18.66	18.75
1185	25.86	25.56	10.91	100.71	126.34	30.82	63	68	117	7.86	20.26	0	6.94	22.46	0	3	3	18.23	22.2
1189	31.34	32.64	11.06	114.14	121.52	34.84	73	79	119	10.11	21.17	0	10.11	20.84	0	2	1	20.98
1202	28.07	26.84	10.68	95.05		31.75	64	72	124				8.4	19.58	0	0	0		17.3
1232	24.11	28.84	10.95	88.16	111.06	28.15	65	67	122	6.53	18.55	0	8.71	20.18	0	0	1	15.33	17.22
1268	34.12	34.4	12.34	102.2		39.86	65	78	118							0	0	23.48	20.7
